# Supplementary material for: An assessment of marine, estuarine, and riverine habitat vulnerability to climate change in the Northeast U.S
Source: PLoS One. 2021 Dec 9;16(12):e0260654. doi: 10.1371/journal.pone.0260654 (PMC8659346; doi:10.1371/journal.pone.0260654)
Supplement: S5 File — Table showing the bootstrap and categorical vulnerability ranks of each habitat. (XLSX) [file pone.0260654.s005.xlsx]

## Sheet: Bootstrap and Categorical
S5. Bootstrap and Categorical Vulnerability Matrix						5000 Bootstrap Results
						Probability of Vulnerability Rank Outcomes				Categorical Ranks
System	Subsystem	Class	Subclass	Geographic Area	Common Name	Low	Moderate	High	Very High	Sensitivity	Exposure	Vulnerability Rank	Bootstrap Ranker	Categorical Ranker	Max Probability	Greatest Probability	Flips	Bootstrap Borderline
Estuarine	Intertidal	Emergent Wetland	Native Wetland	Mid-Atlantic	Estuarine Native Wetland: Mid-Atlantic	0	0	0	1	High	Very High	Very High	4	63	1	Very High
Estuarine	Intertidal	Emergent Wetland	Native Wetland	New England	Estuarine Native Wetland: New England	0	0	0.0012	0.9988	High	Very High	Very High	3.9988	62	0.9988	Very High
Marine	Intertidal	Reef	Mollusk	Entire Area	Marine Intertidal Shellfish Reef	0	0	0.0122	0.9878	High	Very High	Very High	3.9878	51	0.9878	Very High
Estuarine	Intertidal	Reef	Mollusk	Entire Area	Estuarine Intertidal Shellfish Reef	0	0	0.0128	0.9872	High	Very High	Very High	3.9872	58	0.9872	Very High
Marine	Subtidal >200m	Reef	Deep Sea Coral and Sponge	Seamounts and Canyons	Deep Sea Coral and Sponge: Seamounts and Canyons	0	0.0186	0.5752	0.4062	Very High	High	Very High	3.3876	53	0.5752	High	Flip	Lower
Marine	Intertidal	Unconsolidated Bottom	Mud	Entire Area	Marine Intertidal Mud Bottom	0	0.0018	0.7972	0.201	Moderate	Very High	High	3.1992	36	0.7972	High
Marine	Intertidal	Rocky Bottom	Bedrock, Rubble, Cobble, Gravel	Entire Area	Marine Intertidal Rocky Bottom	0	0.0102	0.7976	0.1922	Moderate	Very High	High	3.182	36	0.7976	High
Marine	Subtidal >200m	Reef	Deep Sea Coral and Sponge	Gulf of Maine	Deep Sea Coral and Sponge: Gulf of Maine	0.0002	0.0434	0.7914	0.165	Very High	Moderate	High	3.1212	65	0.7914	High
Marine	Subtidal and Intertidal	Aquatic Bed	Rooted vascular	Entire Area	Marine Submerged Aquatic Vegetation	0	0	0.9436	0.0564	High	High	High	3.0564	57	0.9436	High
Estuarine	Subtidal and Intertidal	Aquatic Bed	Rooted vascular	Entire Area	Estuarine Submerged Aquatic Vegetation	0	0	0.9728	0.0272	High	High	High	3.0272	62	0.9728	High
Estuarine	Subtidal	Aquatic Bed	Kelp	Entire Area	Estuarine Kelp	0	0	0.9898	0.0102	High	High	High	3.0102	60	0.9898	High
Estuarine	Subtidal	Reef	Mollusk	Entire Area	Estuarine Subtidal Shellfish Reef	0	0	0.9994	0.0006	High	High	High	3.0006	53	0.9994	High
Marine	Subtidal	Reef	Mollusk	Entire Area	Marine Subtidal Shellfish Reef	0	0	0.9996	0.0004	High	High	High	3.0004	47	0.9996	High
Estuarine	Subtidal	Water Column	Well-mixed	Entire Area	Estuarine Water Column	0	0.0016	0.9984	0	High	High	High	2.9984	34	0.9984	High
Marine	Subtidal	Aquatic Bed	Kelp	Entire Area	Marine Kelp	0	0.0018	0.998	0.0002	High	High	High	2.9984	41	0.998	High
Riverine	Non-tidal	Emergent Wetland	Native Wetland	Entire Area	Riverine Non-tidal Native Wetland	0	0.1328	0.8672	0	High	High	High	2.8672	47	0.8672	High
Riverine	Tidal and Non-Tidal	Aquatic Bed	Rooted vascular	Entire Area	Riverine Submerged Aquatic Vegetation	0	0.2618	0.738	0.0002	High	High	High	2.7384	35	0.738	High		Lower
Marine	Intertidal	Unconsolidated Bottom	Sand	Entire Area	Marine Intertidal Sand Bottom	0	0.2778	0.7222	0	Moderate	Very High	High	2.7222	31	0.7222	High		Lower
Riverine	Tidal	Emergent Wetland	Native Wetland	Entire Area	Riverine Tidal Native Wetland	0	0.4022	0.5468	0.051	High	Moderate	Moderate	2.6488	49	0.5468	High	Flip	Higher
Estuarine	Intertidal	Rocky Bottom	Bedrock, Rubble, Cobble, Gravel	Entire Area	Estuarine Intertidal Rocky Bottom	0	0.3594	0.6406	0	Low	Very High	Moderate	2.6406	31	0.6406	High	Flip	Higher
Riverine	Tidal and Non-Tidal	Water Column	Well-mixed	Entire Area	Riverine Water Column	0	0.5078	0.4922	0	High	High	High	2.4922	31	0.5078	Moderate	Flip	Lower
Estuarine	Intertidal	Unconsolidated Bottom	Mud	Entire Area	Estuarine Intertidal Mud Bottom	0.0676	0.622	0.3104	0	Low	Very High	Moderate	2.2428	33	0.622	Moderate		Higher
Marine	Subtidal and Intertidal	Reef	Mollusk Aquaculture	Entire Area	Marine Shellfish Aquaculture	0.0246	0.9176	0.0578	0	Moderate	High	Moderate	2.0332	27	0.9176	Moderate
Estuarine	Intertidal	Unconsolidated Bottom	Sand	Entire Area	Estuarine Intertidal Sand Bottom	0.0058	0.9664	0.0278	0	Low	Very High	Moderate	2.022	31	0.9664	Moderate
Estuarine	Subtidal	Unconsolidated Bottom	Mud	Entire Area	Estuarine Subtidal Mud Bottom	0.0058	0.9672	0.027	0	Moderate	High	Moderate	2.0212	26	0.9672	Moderate
Estuarine	Subtidal and Intertidal	Reef	Mollusk Aquaculture	Entire Area	Estuarine Shellfish Aquaculture	0.0092	0.9774	0.0134	0	Moderate	High	Moderate	2.0042	30	0.9774	Moderate
Riverine	Tidal and Non-Tidal	Unconsolidated Bottom	Mud	Entire Area	Riverine Mud Bottom	0.021	0.956	0.023	0	Moderate	High	Moderate	2.002	16	0.956	Moderate
Estuarine	Intertidal	Emergent Wetland	Invasive Wetland	Mid-Atlantic	Estuarine Invasive Wetland: Mid-Atlantic	0	1	0	0	Low	Very High	Moderate	2	31	1	Moderate
Estuarine	Intertidal	Emergent Wetland	Invasive Wetland	New England	Estuarine Invasive Wetland: New England	0	1	0	0	Low	Very High	Moderate	2	29	1	Moderate
Estuarine	Intertidal	Rocky Bottom	Artificial Structures	Entire Area	Estuarine Intertidal Artificial Structures	0	1	0	0	Low	Very High	Moderate	2	29	1	Moderate
Riverine	Tidal and Non-Tidal	Unconsolidated Bottom	Sand	Entire Area	Riverine Sand Bottom	0.1616	0.8382	0.0002	0	Moderate	High	Moderate	1.8386	21	0.8382	Moderate
Marine	Subtidal >200m	Rocky Bottom	Bedrock, Rubble, Cobble, Gravel	Entire Area	Marine Rocky Bottom >200m	0.1798	0.8184	0.0018	0	Moderate	Moderate	Moderate	1.822	20	0.8184	Moderate
Riverine	Tidal and Non-Tidal	Rocky Bottom	Bedrock, Rubble, Cobble, Gravel	Entire Area	Riverine Rocky Bottom	0.5948	0.405	0.0002	0	Low	High	Low	1.4054	17	0.5948	Low		Higher
Estuarine	Subtidal	Rocky Bottom	Bedrock, Rubble, Cobble, Gravel	Entire Area	Estuarine Subtidal Rocky Bottom	0.6456	0.3544	0	0	Low	High	Low	1.3544	20	0.6456	Low		Higher
Marine	Subtidal <200m	Rocky Bottom	Bedrock, Rubble, Cobble, Gravel	Entire Area	Marine Rocky Bottom <200m	0.667	0.333	0	0	Low	High	Low	1.333	19	0.667	Low		Higher
Marine	Subtidal <200m	Unconsolidated Bottom	Mud	Entire Area	Marine Mud Bottom <200m	0.8058	0.1942	0	0	Low	High	Low	1.1942	16	0.8058	Low
Marine	Subtidal <200m	Water Column	Shallow inner shelf	Entire Area	Marine Water Column, Shallow/Inner Shelf	0.867	0.133	0	0	Low	High	Low	1.133	18	0.867	Low
Estuarine	Subtidal and Intertidal	Aquatic Bed	Non-Kelp Algae	Entire Area	Estuarine Red, Green, Small-brown Algae	0.9884	0.0116	0	0	Low	High	Low	1.0116	24	0.9884	Low
Estuarine	Subtidal	Unconsolidated Bottom	Sand	Entire Area	Estuarine Subtidal Sand Bottom	0.9992	0.0008	0	0	Low	High	Low	1.0008	20	0.9992	Low
Estuarine	Subtidal	Rocky Bottom	Artificial Structures	Entire Area	Estuarine Subtidal Artificial Structures	1	0	0	0	Low	High	Low	1	18	1	Low
Marine	Subtidal and Intertidal	Aquatic Bed	Non-Kelp Algae	Entire Area	Marine Red, Green, Small-brown Algae	1	0	0	0	Low	High	Low	1	20	1	Low
Marine	Subtidal	Rocky Bottom	Artificial Reef	Entire Area	Marine Artificial Structures	1	0	0	0	Low	High	Low	1	14	1	Low
Marine	Subtidal >200m	Unconsolidated Bottom	Mud	Entire Area	Marine Mud Bottom >200m	1	0	0	0	Low	Moderate	Low	1	11	1	Low
Marine	Subtidal <200m	Unconsolidated Bottom	Sand	Entire Area	Marine Sand Bottom <200m	1	0	0	0	Low	High	Low	1	14	1	Low
Marine	Subtidal >200m	Unconsolidated Bottom	Sand	Entire Area	Marine Sand Bottom >200m	1	0	0	0	Low	Moderate	Low	1	11	1	Low
Marine	Subtidal <200m	Water Column	Shelf bottom	Entire Area	Marine Shelf Bottom Water Column	1	0	0	0	Low	Moderate	Low	1	11	1	Low
Marine	Subtidal <200m	Water Column	Shelf surface	Entire Area	Marine Shelf Surface Water Column	1	0	0	0	Low	High	Low	1	16	1	Low
Marine	Subtidal >200m	Water Column	Slope bottom	Entire Area	Marine Slope Bottom Water Column	1	0	0	0	Low	Moderate	Low	1	11	1	Low
Marine	Subtidal >200m	Water Column	Slope surface	Entire Area	Marine Slope Surface Water Column	1	0	0	0	Low	Low	Low	1	9	1	Low
Riverine	Tidal and Non-Tidal	Aquatic Bed	Algal Bed	Entire Area	Riverine Algae	1	0	0	0	Low	High	Low	1	12	1	Low
Riverine	Non-tidal	Emergent Wetland	Invasive Wetland	Entire Area	Riverine Non-tidal Invasive Wetland	1	0	0	0	Low	High	Low	1	19	1	Low
Riverine	Tidal	Emergent Wetland	Invasive Wetland	Entire Area	Riverine Tidal Invasive Wetland	1	0	0	0	Low	Moderate	Low	1	15	1	Low
