# Supplementary material for: An assessment of marine, estuarine, and riverine habitat vulnerability to climate change in the Northeast U.S
Source: PLoS One. 2021 Dec 9;16(12):e0260654. doi: 10.1371/journal.pone.0260654 (PMC8659346; doi:10.1371/journal.pone.0260654)
Supplement: S6 File — Table showing the direction of climate effect scores for each habitat. (XLSX) [file pone.0260654.s006.xlsx]

## Sheet: Direction of Climate Effect
S6. Direction of Climate Effect. Climate effect is based on the weighted average of the positive, neutral, and negative tallies (≥ 0.5 = Positive, ≤ -0.5 = Negative, -0.5-0.5 = Neutral)
System	Sub System	Class	Sub Class	Geo Area	Positive	Neutral	Negative	Common Name	Metric	Climate Effect
Estuarine	Subtidal and Intertidal	Aquatic Bed	Rooted vascular	Entire Area	1	3	16	Estuarine submerged aquatic vegetation	-0.75	Negative
Estuarine	Subtidal	Aquatic Bed	Kelp	Entire Area		1	19	Estuarine kelp	-0.95	Negative
Estuarine	Intertidal	Emergent Wetland	Native Wetland	New England	1	4	15	Estuarine native wetland: New England	-0.7	Negative
Estuarine	Intertidal	Emergent Wetland	Native Wetland	Mid-Atlantic		3	17	Estuarine native wetland: Mid-Atlantic	-0.85	Negative
Estuarine	Intertidal	Reef	Mollusk	Entire Area	1	4	15	Estuarine intertidal shellfish reef	-0.7	Negative
Estuarine	Subtidal	Reef	Mollusk	Entire Area	1	7	12	Estuarine subtidal shellfish reef	-0.55	Negative
Estuarine	Subtidal and Intertidal	Aquatic Bed	Non-Kelp Algae	Entire Area	4	13	3	Estuarine red, green, small-brown algae	0.05	Neutral
Estuarine	Subtidal and Intertidal	Reef	Mollusk Aquaculture	Entire Area		12	8	Estuarine shellfish aquaculture	-0.4	Neutral
Estuarine	Intertidal	Rocky Bottom	Bedrock, Rubble, Cobble, Gravel	Entire Area	1	10	9	Estuarine intertidal rocky bottom	-0.4	Neutral
Estuarine	Intertidal	Rocky Bottom	Artificial Structures	Entire Area	2	13	5	Estuarine subtidal rocky bottom	-0.15	Neutral
Estuarine	Subtidal	Rocky Bottom	Artificial Structures	Entire Area	2	15	3	Estuarine intertidal artificial structures	-0.05	Neutral
Estuarine	Subtidal	Rocky Bottom	Bedrock, Rubble, Cobble, Gravel	Entire Area		14	6	Estuarine subtidal artificial structures	-0.3	Neutral
Estuarine	Intertidal	Unconsolidated Bottom	Mud	Entire Area		14	6	Estuarine intertidal mud bottom	-0.3	Neutral
Estuarine	Subtidal	Unconsolidated Bottom	Mud	Entire Area		16	4	Estuarine subtidal mud bottom	-0.2	Neutral
Estuarine	Intertidal	Unconsolidated Bottom	Sand	Entire Area		17	3	Estuarine intertidal sand bottom	-0.15	Neutral
Estuarine	Subtidal	Unconsolidated Bottom	Sand	Entire Area		19	1	Estuarine subtidal sand bottom	-0.05	Neutral
Estuarine	Subtidal	Water Column	Well-mixed	Entire Area		12	8	Estuarine water column	-0.4	Neutral
Estuarine	Intertidal	Emergent Wetland	Invasive Wetland	Mid-Atlantic	15	4	1	Estuarine invasive wetland: Mid-Atlantic	0.7	Positive
Estuarine	Intertidal	Emergent Wetland	Invasive Wetland	New England	15	4	1	Estuarine invasive wetland: New England	0.7	Positive
Marine	Subtidal	Aquatic Bed	Kelp	Entire Area			20	Marine kelp	-1	Negative
Marine	Subtidal and Intertidal	Aquatic Bed	Rooted vascular	Entire Area		2	18	Marine submerged aquatic vegetation	-0.9	Negative
Marine	Intertidal	Reef	Mollusk	Entire Area		2	18	Marine intertidal shellfish reef	-0.9	Negative
Marine	Subtidal	Reef	Mollusk	Entire Area		1	19	Marine subtidal shellfish reef	-0.95	Negative
Marine	Subtidal >200m	Reef	Deep Sea Coral and Sponge	Seamounts and Canyons		3	17	Deep sea coral and sponge: seamounts and canyons	-0.85	Negative
Marine	Subtidal >200m	Reef	Deep Sea Coral and Sponge	Gulf of Maine		2	18	Deep sea coral and sponge: Gulf of Maine	-0.9	Negative
Marine	Intertidal	Rocky Bottom	Bedrock, Rubble, Cobble, Gravel	Entire Area		1	19	Marine intertidal rocky bottom	-0.95	Negative
Marine	Subtidal <200m	Rocky Bottom	Bedrock, Rubble, Cobble, Gravel	Entire Area		1	19	Marine rocky bottom <200m	-0.95	Negative
Marine	Subtidal >200m	Rocky Bottom	Bedrock, Rubble, Cobble, Gravel	Entire Area		3	17	Marine rocky bottom >200m	-0.85	Negative
Marine	Intertidal	Unconsolidated Bottom	Mud	Entire Area		1	19	Marine intertidal mud bottom	-0.95	Negative
Marine	Subtidal <200m	Unconsolidated Bottom	Mud	Entire Area		6	14	Marine mud bottom <200m	-0.7	Negative
Marine	Intertidal	Unconsolidated Bottom	Sand	Entire Area		1	19	Marine intertidal sand bottom	-0.95	Negative
Marine	Subtidal <200m	Unconsolidated Bottom	Sand	Entire Area		4	16	Marine sand bottom <200m	-0.8	Negative
Marine	Subtidal >200m	Unconsolidated Bottom	Sand	Entire Area		10	10	Marine sand bottom >200m	-0.5	Negative
Marine	Subtidal <200m	Water Column	Shallow inner shelf	Entire Area		4	16	Marine shallow/inner shelf water column	-0.8	Negative
Marine	Subtidal <200m	Water Column	Shelf bottom	Entire Area		5	15	Marine shelf bottom water column	-0.75	Negative
Marine	Subtidal <200m	Water Column	Shelf surface	Entire Area		5	15	Marine shelf surface water colum	-0.75	Negative
Marine	Subtidal >200m	Water Column	Slope bottom	Entire Area		9	11	Marine slope bottom water column	-0.55	Negative
Marine	Subtidal >200m	Water Column	Slope surface	Entire Area		6	14	Marine slope surface water column	-0.7	Negative
Marine	Subtidal and Intertidal	Aquatic Bed	Non-Kelp Algae	Entire Area	3	9	8	Marine red, green, small-brown algae	-0.25	Neutral
Marine	Subtidal and Intertidal	Reef	Mollusk Aquaculture	Entire Area	2	13	5	Marine shellfish aquaculture	-0.15	Neutral
Marine	Subtidal	Rocky Bottom	Artificial Reef	Entire Area	2	13	5	Marine artificial structures	-0.15	Neutral
Marine	Subtidal >200m	Unconsolidated Bottom	Mud	Entire Area		11	9	Marine mud bottom >200m	-0.45	Neutral
Riverine	Tidal and Non-Tidal	Aquatic Bed	Rooted vascular	Entire Area		5	15	Riverine submerged aquatic vegetation	-0.75	Negative
Riverine	Tidal	Emergent Wetland	Native Wetland	Entire Area	3	4	13	Riverine tidal native wetland	-0.5	Negative
Riverine	Non-tidal	Emergent Wetland	Native Wetland	Entire Area		5	15	Riverine non-tidal native wetland	-0.75	Negative
Riverine	Tidal and Non-Tidal	Rocky Bottom	Bedrock, Rubble, Cobble, Gravel	Entire Area		6	14	Riverine rocky bottom	-0.7	Negative
Riverine	Tidal and Non-Tidal	Water Column	Well-mixed	Entire Area		6	14	Riverine water column	-0.7	Negative
Riverine	Tidal and Non-Tidal	Aquatic Bed	Algal Bed	Entire Area	12	1	7	Riverine algae	0.25	Neutral
Riverine	Tidal and Non-Tidal	Unconsolidated Bottom	Sand	Entire Area	7	6	7	Riverine sand bottom	0	Neutral
Riverine	Tidal and Non-Tidal	Unconsolidated Bottom	Mud	Entire Area	9	7	4	Riverine mud bottom	0.25	Neutral
Riverine	Tidal	Emergent Wetland	Invasive Wetland	Entire Area	16	1	3	Riverine non-tidal invasive wetland	0.65	Positive
Riverine	Non-tidal	Emergent Wetland	Invasive Wetland	Entire Area	17		3	Riverine tidal invasive wetland	0.7	Positive
